# Supplementary material for: The Most Influential Medical Journals According to Wikipedia: Quantitative Analysis
Source: J Med Internet Res. 2019 Jan 18;21(1):e11429. doi: 10.2196/11429 (PMC6356187; doi:10.2196/11429)
Supplement: Multimedia Appendix 2 [file jmir_v21i1e11429_app2.xlsx]

## Sheet: Sheet1
		2000+				2007+				2012+
Ranking	Journal	Nr citations		Ranking	Journal	Nr citations		Ranking	Journal	Nr citations
1	Cochrane database of systematic reviews	1388		1	Cochrane database of systematic reviews	1073		1	Cochrane database of systematic reviews	720
2	New England Journal of Medicine	1291		2	New England Journal of Medicine	731		2	PLOS One	352
3	The Lancet	1156		3	PLOS One	616		3	New England Journal of Medicine	255
4	BMJ	921		4	BMJ	557		4	Annals of Internal Medicine	200
5	Proceedings of the National Academy of Sciences	888		5	The Lancet	424		5	The Lancet	196
6	JAMA: The Journal of the American Medical Association	822		6	JAMA: The Journal of the American Medical Association	422		6	BMJ	192
7	Nature	802		7	Nature	357		7	JAMA: The Journal of the American Medical Association	153
8	Science	739		8	Proceedings of the National Academy of Sciences	335		8	Nature	147
9	PLOS One	620		9	Annals of Internal Medicine	273		9	Neurology	110
10	Journal of Biological Chemistry	560		10	Neurology	224		10	Proceedings of the National Academy of Sciences	94
11	Pediatrics	443		11	Science	216		11	Circulation	88
12	Circulation	380		12	Pediatrics	215		12	Pediatrics	87
13	Blood	367		13	Circulation	204		13	Science	86
14	Annals of Internal Medicine	353		14	Blood	185		14	Human Reproduction Update	81
15	Neurology	351		15	Clinical Infectious Diseases	178		15	World Journal of Gastroenterology	75
16	Clinical Infectious Diseases	333		16	Journal of Clinical Investigation	148		16	American Journal of Psychiatry	57
17	The Journal of Clinical Endocrinology and Metabolism	325		17	Fertility and Sterility	143		17	Blood	56
18	American Journal of Psychiatry	299		18	The Journal of Neuroscience	143		18	Journal of the American Academy of Dermatology	52
19	American Journal of Medical Genetics	298		19	Archives of Internal Medicine	139		19	Archives of Internal Medicine	44
20	Archives of Internal Medicine	289		20	Environmental Health Perspectives	138		20	Journal of Clinical Oncology	44
21	The American Journal of Human Genetics	261		21	Human Reproduction Update	138		21	Nature Genetics	43
22	American family physician	261		22	The Journal of Clinical Endocrinology and Metabolism	137		22	Nutrients	42
23	The Journal of Neuroscience	253		23	Brain	134		23	American family physician	41
24	Journal of Clinical Oncology	242		24	Journal of Clinical Oncology	133		24	Journal of the American College of Cardiology	41
25	Brain	235		25	Journal of Biological Chemistry	131		25	Emerging Infectious Diseases	40
26	Nature Genetics	231		26	American family physician	130		26	Clinical Infectious Diseases	39
27	Cell	225		27	American Journal of Public Health	129		27	The Journal of Clinical Endocrinology and Metabolism	39
28	Journal of Clinical Investigation	223		28	American Journal of Psychiatry	127		28	Obstetrics and Gynecology	39
29	Fertility and Sterility	219		29	World Journal of Gastroenterology	125		29	American journal of obstetrics and gynecology	38
30	Environmental Health Perspectives	214		30	Emerging Infectious Diseases	122		30	Biological psychiatry	38
31	Human Reproduction Update	211		31	Journal of the American Academy of Dermatology	121		31	The Journal of Neuroscience	38
32	Journal of the American Academy of Dermatology	207		32	Chest	113		32	Scientific Reports	37
33	Chest	206		33	Diabetes Care	108		33	CNS Drugs	36
34	Journal of Neurology, Neurosurgery and Psychiatry	194		34	The Journal of Clinical Psychiatry	103		34	PLoS Medicine	35
35	Journal of Virology	193		35	The American Journal of Human Genetics	103		35	British Journal of Pharmacology	34
36	Emerging Infectious Diseases	192		36	Journal of the American College of Cardiology	102		36	Cell	34
37	Annals of the New York Academy of Sciences	178		37	Obstetrics and Gynecology	102		37	Vaccine	33
38	American Journal of Public Health	175		38	Canadian Medical Association Journal	102		38	American Journal of Public Health	32
39	Cancer research	174		39	PLoS Medicine	101		39	Canadian Medical Association Journal	31
40	Biological psychiatry	168		40	Nature Genetics	99		40	Mayo Clinic Proceedings	30
41	Archives of General Psychiatry	165		41	Journal of Neurology, Neurosurgery and Psychiatry	95		41	American Journal of Roentgenology	30
42	Journal of the American College of Cardiology	165		42	Cancer research	94		42	Fertility and Sterility	29
43	Gastroenterology	162		43	Mayo Clinic Proceedings	93		43	Journal of Allergy and Clinical Immunology	29
44	Plastic and Reconstructive Surgery	161		44	Cell	91		44	The Lancet. Neurology	29
45	Human Molecular Genetics	161		45	Archives of General Psychiatry	89		45	Brain	29
46	Obstetrics and Gynecology	159		46	Clinical Cancer Research	88		46	Chest	29
47	Canadian Medical Association Journal	159		47	The British Journal of Psychiatry	88		47	British Journal of Dermatology	27
48	PLoS Medicine	155		48	Vaccine	88		48	The American Journal of Medicine	27
49	Epilepsia	150		49	American Journal of Medical Genetics	87		49	The Journal of Clinical Psychiatry	27
50	The British Journal of Psychiatry	149		50	The Lancet. Neurology	85		50	Drugs	26
51	Vaccine	149		51	Biological psychiatry	84		51	Journal of Virology	25
52	The American Journal of Medicine	147		52	Journal of Virology	81		52	BMC Public Health	25
53	Nature Medicine	146		53	Epilepsia	80		53	Annals of the New York Academy of Sciences	24
54	Gut	145		54	Stroke	80		54	The Laryngoscope	24
55	Diabetes Care	144		55	Drugs	78		55	Human Molecular Genetics	24
56	Cancer	144		56	CNS Drugs	77		56	Nature Communications	24
57	Journal of Medical Genetics	143		57	British Journal of Pharmacology	76		57	Journal of Biological Chemistry	24
58	The Journal of Urology	141		58	The American Journal of Clinical Nutrition	76		58	Medical History	23
59	Stroke	141		59	Annals of the New York Academy of Sciences	75		59	Hypertension	23
60	Clinical Cancer Research	141		60	Journal of Allergy and Clinical Immunology	75		60	Gastroenterology	23
61	The American Journal of Gastroenterology	141		61	Gastroenterology	74		61	Frontiers in Human Neuroscience	23
62	Archives of neurology	141		62	Gut	72		62	Antimicrobial Agents and Chemotherapy	23
63	World Journal of Gastroenterology	140		63	The American Journal of Medicine	70		63	Schizophrenia Research	23
64	The American Journal of Clinical Nutrition	140		64	Archives of neurology	68		64	Oncotarget	23
65	Contraception	138		65	Antimicrobial Agents and Chemotherapy	67		65	Environmental Health Perspectives	22
66	Annals of Neurology	135		66	Arthritis and rheumatism	66		66	American Journal of Respiratory and Critical Care Medicine	22
67	Journal of Allergy and Clinical Immunology	134		67	Neuron	66		67	Parasite	22
68	SPINE	134		68	Human Molecular Genetics	65		68	Journal of Clinical Investigation	22
69	The Journal of Clinical Psychiatry	133		69	Diabetes	64		69	The American Journal of Human Genetics	22
70	Biochemical and Biophysical Research Communications	132		70	American journal of obstetrics and gynecology	64		70	British Journal of Haematology	21
71	Psychopharmacology	131		71	Nature Medicine	63		71	Contraception	21
72	American Journal of Respiratory and Critical Care Medicine	131		72	Journal of Medical Genetics	63		72	BMC Medicine	21
73	The Lancet. Neurology	129		73	The American Journal of Gastroenterology	62		73	Archives of Disease in Childhood	21
74	Neuron	128		74	American Journal of Respiratory and Critical Care Medicine	62		74	Ophthalmology	21
75	American journal of obstetrics and gynecology	125		75	Radiology	62		75	Cancer research	21
76	Journal of Clinical Microbiology	125		76	American Journal of Roentgenology	61		76	BMJ Open	21
77	Brain Research	123		77	Plastic and Reconstructive Surgery	61		77	Resuscitation	21
78	Drugs	122		78	Archives of Disease in Childhood	61		78	Annals of Oncology	20
79	Hepatology	120		79	Nucleic Acids Research	60		79	Science Translational Medicine	20
80	JNCI Journal of the National Cancer Institute	120		80	Contraception	60		80	Neuropsychopharmacology	20
81	British Journal of Haematology	119		81	Hepatology	60		81	Annals of Emergency Medicine	20
82	Antimicrobial Agents and Chemotherapy	115		82	The Journal of Urology	59		82	Neuropharmacology	20
83	Archives of Disease in Childhood	114		83	British Journal of Dermatology	58		83	Nature Medicine	19
84	Mayo Clinic Proceedings	114		84	British Journal of Haematology	58		84	MMWR. Morbidity and mortality weekly report	19
85	British Journal of Pharmacology	114		85	Neuropsychopharmacology	55		85	Neuron	19
86	Arthritis and rheumatism	112		86	Critical Care Medicine	54		86	Critical Care Medicine	19
87	Clinical Microbiology Reviews	111		87	Endocrinology	54		87	The Lancet Infectious Diseases	18
88	Neuropsychopharmacology	110		88	Cancer	51		88	American Journal of Clinical Dermatology	18
89	Anesthesiology	110		89	Schizophrenia Research	51		89	Hepatology	18
90	Critical Care Medicine	109		90	JNCI Journal of the National Cancer Institute	50		90	European Heart Journal	18
91	CNS Drugs	109		91	Journal of Clinical Microbiology	50		91	The American Journal of Gastroenterology	18
92	The Journal of Pediatrics	108		92	The Journal of Infectious Diseases	50		92	European Urology	17
93	British Journal of Dermatology	108		93	The Laryngoscope	49		93	Gut	17
94	Anesthesia & Analgesia	108		94	Resuscitation	49		94	Psychopharmacology	17
95	Journal of the American Chemical Society	107		95	Bulletin of the World Health Organization	49		95	Frontiers in Psychology	17
96	European Journal of Pharmacology	105		96	NeuroImage	48		96	Clinical Cancer Research	17
97	Endocrinology	105		97	Annals of Neurology	48		97	BioMed Research International	17
98	Medical Hypotheses	103		98	Psychopharmacology	47		98	The Journal of Urology	17
99	American Journal of Epidemiology	100		99	Psychological Medicine	47		99	Hum. Reprod. Update	17
100	Nucleic Acids Research	99		100	BMC Public Health	47		100	Nucleic Acids Research	16
101	Journal of Experimental Medicine	99		101	American Journal of Epidemiology	47		101	Annals of Neurology	16
102	The Laryngoscope	99		102	Clinical Microbiology Reviews	46		102	Frontiers in Neuroscience	16
103	Schizophrenia Research	97		103	Nutrients	45		103	European Journal of Pharmacology	16
104	Biochemistry	94		104	Medical Hypotheses	45		104	Mult Scler	16
105	NeuroImage	93		105	Brain Research	44		105	Endocrinology	16
106	Radiology	92		106	Annals of Oncology	42		106	Diabetes	16
107	Oncogene	91		107	Cortex	42		107	Radiology	16
108	Journal of Pharmacology and Experimental Therapeutics	89		108	Annals of Emergency Medicine	41		108	Biochemical and Biophysical Research Communications	16
109	Diabetes	84		109	Allergy	41		109	Bulletin of the World Health Organization	16
110	American Journal of Roentgenology	83		110	Biochemical and Biophysical Research Communications	40		110	Sci Rep	15
111	Toxicon	83		111	European Journal of Pharmacology	40		111	PLoS Negl Trop Dis	15
112	Annals of Emergency Medicine	82		112	Nature Neuroscience	38		112	Maturitas	15
113	Urology	81		113	Journal of Immunology	38		113	American Journal of Epidemiology	15
114	Psychological Medicine	79		114	Addiction	38		114	International Journal of Infectious Diseases	15
115	The Journal of Infectious Diseases	79		115	Neuropharmacology	38		115	Epilepsia	15
116	Neuropsychologia	77		116	Journal of Neurosurgery	37		116	Neurotherapeutics	15
117	Neuroscience	76		117	Anesthesia & Analgesia	37		117	The British Journal of Psychiatry	15
118	Ophthalmology	76		118	Ophthalmology	37		118	Journal of Psychopharmacology	15
119	Pain	75		119	Neuroscience	37		119	JNCI Journal of the National Cancer Institute	15
120	Neurosurgery	73		120	Scientific Reports	37		120	The Journal of Physiology	14
121	Resuscitation	73		121	Science Translational Medicine	36		121	PLoS Neglected Tropical Diseases	14
122	Archives of Dermatology	73		122	Hypertension	36		122	The American Journal of Clinical Nutrition	14
123	Neuropharmacology	72		123	Expert Review of Neurotherapeutics	36		123	Current Biology	14
124	American Journal of Ophthalmology	70		124	Journal of Affective Disorders	35		124	Diabetes Care	14
125	Thorax	69		125	Clinical Psychology Review	34		125	The Journal of Sexual Medicine	14
126	Bulletin of the World Health Organization	68		126	Oncogene	34		126	Journal of Affective Disorders	14
127	Journal of Affective Disorders	66		127	Neurosurgery	34		127	Journal of Neurology, Neurosurgery and Psychiatry	14
128	Addiction	66		128	Archives of Ophthalmology	34		128	Journal of Clinical Microbiology	14
129	Archives of Ophthalmology	66		129	Br Med J	33		129	Medicine	13
130	Nature Neuroscience	62		130	Nature Reviews Neuroscience	33		130	NeuroImage	13
131	The Journal of Nutrition	62		131	Current Biology	33		131	Schizophrenia Bulletin	13
132	Molecular and Cellular Biology	61		132	History of Psychiatry	33		132	Frontiers in Immunology	13
133	Allergy	61		133	Journal of Pharmacology and Experimental Therapeutics	33		133	Addiction	13
134	Psychological Bulletin	61		134	Molecular Psychiatry	33		134	International Journal of Cancer	13
135	Annals of the Rheumatic Diseases	61		135	Haematologica	33		135	Psychological Medicine	13
136	Nature Reviews Neuroscience	61		136	PLoS Negl Trop Dis	33		136	Arthritis and rheumatism	13
137	Nature Reviews Cancer	61		137	Journal of Autism and Developmental Disorders	32		137	American Journal of Medical Genetics	13
138	The Journal of Physiology	59		138	European Journal of Human Genetics	32		138	Frontiers in Microbiology	13
139	Virology	58		139	European Heart Journal	32		139	Clinical Gastroenterology and Hepatology	13
140	Annals of Surgery	58		140	Thorax	32		140	Journal of the American Geriatrics Society	13
141	BMC Public Health	57		141	Schizophrenia Bulletin	31		141	BMC Psychiatry	13
142	Heart	57		142	Journal of Psychopharmacology	31		142	British Journal of Clinical Pharmacology	13
143	Pharmacotherapy	57		143	Hum. Reprod. Update	31		143	International Journal of Cardiology	12
144	Journal of Autism and Developmental Disorders	57		144	BMC Medicine	31		144	Cortex	12
145	Hypertension	57		145	The Journal of Sexual Medicine	30		145	Psychoneuroendocrinology	12
146	Current Biology	56		146	Urology	30		146	Clinical Psychology Review	12
147	Social Science & Medicine	55		147	SPINE	30		147	Molecular Psychiatry	12
148	Annals of Oncology	55		148	Anaesthesia	30		148	PLoS Pathogens	12
149	Journal of Medicinal Chemistry	53		149	European Urology	29		149	Psychosomatic Medicine	12
150	Headache	53		150	Pharmacotherapy	29		150	Nature Biotechnology	12
151	European Journal of Human Genetics	53		151	Pain	29		151	JAMA Psychiatry	12
152	Journal of Immunology	52		152	International Journal of Cancer	29		152	JAMA Pediatrics	12
153	Molecular Psychiatry	51		153	Annals of the Rheumatic Diseases	29		153	Front Psychol	12
154	Biochimica et Biophysica Acta	51		154	Clinical Gastroenterology and Hepatology	28		154	BMC Cancer	11
155	Postgraduate Medical Journal	50		155	PLoS Neglected Tropical Diseases	28		155	Journal of Immunology	11
156	Anaesthesia	50		156	The Lancet Infectious Diseases	28		156	Medical Hypotheses	11
157	Journal of Clinical Psychopharmacology	50		157	Journal of the American Geriatrics Society	28		157	Neuroscience and Biobehavioral Reviews	11
158	Health Affairs	49		158	Anesthesiology	28		158	Urology	11
159	Expert Review of Neurotherapeutics	49		159	Headache	28		159	Cell Reports	11
160	Neuroscience Letters	48		160	Nature Biotechnology	28		160	Allergy	11
161	Cortex	48		161	Acta Psychiatrica Scandinavica	28		161	Biochimica et Biophysica Acta	11
162	Clinical Psychology Review	48		162	PLoS Pathogens	28		162	American Journal of Ophthalmology	11
163	Sleep	47		163	International Journal of Epidemiology	28		163	Viruses	11
164	European Urology	47		164	Frontiers in Human Neuroscience	27		164	Clinical Microbiology Reviews	11
165	Haematologica	47		165	Maturitas	27		165	Neuroscience and biobehavioral reviews	11
166	Trends in Neurosciences	47		166	Current Opinion in Psychiatry	26		166	Psychiatry Research	11
167	Hum. Mutat.	47		167	American Journal of Ophthalmology	26		167	Plastic and Reconstructive Surgery	11
168	International Journal of Epidemiology	46		168	Nature Reviews Cancer	26		168	Neuroscience	10
169	Human Mutation	46		169	Developmental Medicine & Child Neurology	26		169	Current Opinion in Infectious Diseases	10
170	European Heart Journal	46		170	Nature Communications	26		170	Brain Research	10
171	Hum. Reprod. Update	45		171	British Journal of Clinical Pharmacology	26		171	Journal of Controlled Release	10
172	International Journal of Dermatology	45		172	BMC Psychiatry	25		172	The Scientific World Journal	10
173	British Journal of Clinical Pharmacology	45		173	International Journal of Dermatology	25		173	Neuroscience & Biobehavioral Reviews	10
174	Cephalalgia	45		174	Archives of Dermatology	25		174	Frontiers in Physiology	10
175	Psychoneuroendocrinology	45		175	Leukemia	25		175	Heart	10
176	AIDS	45		176	Toxicon	25		176	Annals of Pharmacotherapy	10
177	Nutrients	45		177	Postgraduate Medical Journal	25		177	Headache	10
178	Journal of the Royal Society of Medicine	44		178	MMWR. Morbidity and mortality weekly report	25		178	Neuropsychiatric Disease and Treatment	10
179	Genomics	44		179	Expert Opinion on Pharmacotherapy	25		179	MMWR. Morbidity and Mortality Weekly Report	10
180	Atherosclerosis	44		180	Neuropsychologia	25		180	Current Neuropharmacology	10
181	Psychiatry Research	43		181	Atherosclerosis	24		181	Journal of Nuclear Medicine	10
182	Transfusion	43		182	PLoS Genetics	24		182	Current Psychiatry Reports	10
183	Nature Reviews Genetics	43		183	Medical History	24		183	Autoimmunity Reviews	10
184	Steroids	43		184	Sleep	24		184	Primary care	10
185	Journal of Neurology	43		185	Oncotarget	24		185	Current Opinion in Virology	10
186	Journal of Abnormal Psychology	42		186	Health Affairs	24		186	Biomed Res Int	10
187	Journal of Neurosurgery	42		187	Neurotherapeutics	24		187	Addiction (Abingdon, England)	10
188	Kidney International	42		188	Neuroscience Letters	24		188	Archives of General Psychiatry	10
189	Transactions of the Royal Society of Tropical Medicine and Hygiene	42		189	Schizophr Bull	24		189	The Journal of Steroid Biochemistry and Molecular Biology	10
190	Clinical Neurophysiology	41		190	Parasite	23		190	Oncogene	10
191	History of Psychiatry	41		191	Current Opinion in Infectious Diseases	23		191	Clinical Microbiology and Infection	9
192	Movement Disorders	41		192	Heart	23		192	International Journal of Clinical Practice	9
193	International Journal of Cancer	41		193	Investigative Ophthalmology & Visual Science	23		193	International Journal of Surgery	9
194	Journal of Psychopharmacology	40		194	American Journal of Clinical Dermatology	23		194	Schizophrenia bulletin	9
195	BJU International	40		195	Nature Reviews Genetics	23		195	Clin Psychol Rev	9
196	FEBS Lett.	40		196	The Journal of Pediatrics	23		196	Drug and Alcohol Dependence	9
197	Leukemia	39		197	Journal of the American Chemical Society	23		197	Nat Rev Gastroenterol Hepatol	9
198	Biochim. Biophys. Acta	39		198	British Journal of Cancer	23		198	Circulation Research	9
199	Acta Psychiatrica Scandinavica	39		199	Annals of Surgery	23		199	Current psychiatry reports	9
200	Br Med J	39		200	Mult Scler	23		200	Nature Reviews Cancer	9
